# Supplementary material for: HPV-associated anal lesions in HIV+ patients: long-term results regarding quality of life
Source: Int J Colorectal Dis. 2020 Mar 26;35(6):1103–10. doi: 10.1007/s00384-020-03567-1 (PMC7245587; doi:10.1007/s00384-020-03567-1)
Supplement: Supplementary file 1 — (XLSX 15 kb). [file 384_2020_3567_MOESM1_ESM.xlsx]

## Sheet: Tabelle1
CECA
patient	Condyl	CECA1	CECA2	CECA3	CECA4	CECA5	CECA6	CECA7	CECA8	CECA9	CECA10	HIVtherapysince	Emotional	total well-being	Sexual	Anallesion	age
1	0	3	3	3	4	3	3	2	3	2	1	2003-03-01	54.17	45	25	0	43
2	0	5	4	5	4	4	5	2	5	1	1	1998-01-01	87.5	65	31.25	0	55.7
3	0	3	3	3	4	3	4	3	4	5	2	1992-01-01	58.3333	60	62.5	0	48.4
4	0	3	2	3	3	3	3	5	5	5	5	2008-09-01	45.8333	67.5	100	0	52.4
5	0	3	4	3	4	3	4	3	2	4	2	2004-10-01	62.5	55	43.75	0	31.6
6	1	3	3	2	3	3	4	2	2	3	2	2007-10-01	50	42.5	31.25	1	23.12
7	2	1	1	1	3	1	1	2	1	2	1	2013-05-01	8.33333	10	12.5	1	23.3
8	0	5	5	5	5	5	5	5	5	5	5	2011-01-13	100	100	100	0	21.1
9	0	2	3	2	3	3	3	2	1	2	1	1993-01-01	41.6667	30	12.5	0	51.9
10	0	3	3	4	4	4	5	2	5	4	1	1998-01-01	70.8333	62.5	50	0	47.6
11	0	5	5	5	5	4	5	4	4	3		1996-10-01	95.8333			0	59.7
12	0	5	4	3	2	2	2	3	4	5	5	2013-01-01	50	62.5	81.25	0	40
13	0	5	5	5	3	3	4	3	2	2	3	1992-02-01	79.1667	62.5	37.5	0	46.9
14	0	5	5	5	3	4	5	5	4	5	5		87.5	90	93.75	0	26.7
15	2	3	3	3	2	1	4	2	2	2	1	2004-01-01	41.6667	32.5	18.75	1	31.1
16	0	3	3	3	4	5	5	4	5	5	5	1976-10-01	70.8333	80	93.75	0	55.5
17	0	3	3	2	3	3	4	5	3	2	2	2012-01-01	50	50	50	0	54.1
18	0	5	5	5	5	5	5	5	5	5	5	2012-01-01	100	100	100	0	28.5
19	1	4	4	5	4	3	5	3	3	3	2	2006-06-06	79.1667	65	43.75	1	56.1
20	2	1	1	2	3	2	2	1	2	3	3	2009-11-01	20.8333	25	31.25	1	30.3
21	0	3	3	3	2	4	5				1	2004-01-01	58.33	50		0	59.8
22	0	5	5	5	3	4	2	1	1	1	1	2007-12-10	75	45	0	0	49.2
23	0	3	4	4	3	3	3	3	3	4	2	1998-01-01	58.33	55	50	0	52.97
24	0	5	5	5	4	4	4	4	4	4	4	2001-01-01	87.5	82.5	75	0	41.6
25	1			3	2		4	2		2	1	1994-01-01				1	46.5
26	0	5	5	5	5	4	5	4	4	4	4	2014-01-01	95.8333	87.5	75	0	48.9
27	0	5	5	4	5	4	4	2	3	2	2	2008-01-18	87.5	65	31.25	0	46.7
28	0	5	5	3	4	4	5	5	5	5	4	2011-06-01	83.3333	87.5	93.75	0	35.4
29	0	2	3	3	4	3	4	4	3	2	3	2011-01-01	54.1667	52.5	50		17.4917

## Sheet: Tabelle2
SF- 36
Patient	physical funct	role lim. Phys health	Pain	Generalhealth	Vitality	Sozial funct	role lim emot. Probs	emotional wellbeing			group
1	90	75	100	67	60	75	0	80			I
2	70	100	62	67	35	62.5	100	84			I
3	70	25	74	32	35	75	0	40			I
4	40	0	41	52	45	75	0	52			I
5	90	50	74	57	40	62.5	0	60			I
8	100	100	100	82	65	100	100	84			I
9	85	100	100	47	70	100	100	64			I
10	100	100	100	65	75	100	100	72			I
11	100	100	100	80	70	100	100	84			I
12	90	0	74	62	30	25	0	64			I
13	85	75	74	57	65	75	100	80			I
14	85	50	80	57	25	62.5	0	64			I
16	100	100	100	62	70	100	100	88			I
17	90	100	100	52	55	100	0	76			I
18	100	100	100	100	85	100	100	92			I
21	10	0	41	47	33.33	25		26.67			I
22	55	0	100	77	40	25	100	36			I
23	90	100	62	62	70	87.5	100	68			I
24	100	100	100	62	55	75	66.67	68			I
26	100	100	84	65	80	87.5	100	68			I
27	45	0	41	40	25	50	100	60			I
28	100	100	100	100	75	100	100	92			I
29	100	50	100	72	65	87.5	100	68			I
6	100	100	100	67	50	50	66.67	60			II
19	80	100	62	57	50	100	100	68			II
25	45	0	62	35	20	50	0	52			II
7	100	50	84	47	70	62.5	100	64			II
15	40	0	21	55	10	25	0	32			II
20	85	75	84	42	65	87.5	66.67	56			II
mean value all	80.8621	63.7931	80	60.931	52.8734	73.2759	64.2861	65.6093
groupIII	91.32	88.42	71.33	68.13	64.2	89.2	91.93	75.23
mean value groupII	75	54.1667	68.8333	50.5	44.1667	62.5	55.5567	55.3333
mean value groupI	82.3913	66.3043	82.913	63.6522	55.1448	76.087	66.6668	68.29
